# Supplementary material for: 4-(Pyridin-2-yl)-1,3-dithiol-2-one
Source: Acta Crystallogr Sect E Struct Rep Online. 2012 Jan 18;68(Pt 2):o432. doi: 10.1107/S1600536812001407 (PMC3275189; doi:10.1107/S1600536812001407)
Supplement: Supplementary file 2 [file e-68-0o432-Isup2.hkl]

# 
# h,k,l, Fc-squared, Fo-squared, sigma(Fo-squared) and status flag 
# 
data_I
_shelx_title '  _s110402c' 
_shelx_refln_list_code          4 
_shelx_F_calc_maximum       88.58 
_exptl_crystal_F_000       432.00 
_reflns_d_resolution_high  0.8267 
 
loop_ 
 _symmetry_equiv_pos_as_xyz 
 'x, y, z' 
 '-x+1/2, y+1/2, z+1/2' 
 'x+1/2, -y+1/2, z' 
 '-x, -y, z+1/2' 
 
_cell_length_a    11.1572 
_cell_length_b     5.3216 
_cell_length_c    13.6886 
_cell_angle_alpha  90.000 
_cell_angle_beta   90.000 
_cell_angle_gamma  90.000 
 
_shelx_F_squared_multiplier     1.000 
 
loop_ 
 _refln_index_h 
 _refln_index_k 
 _refln_index_l 
 _refln_F_squared_calc 
 _refln_F_squared_meas 
 _refln_F_squared_sigma 
 _refln_observed_status 
   2   0 -15       19.41       19.14      5.28 o 
   0   0 -14      238.32      210.12     17.19 o 
   2   0 -14      117.71      111.30     11.30 o 
   3   1 -14      128.29      116.56     13.61 o 
   4   1 -14       38.93       37.73      7.39 o 
   2   0 -13       64.62       66.99      8.12 o 
   1   1 -13      136.47      140.61      9.92 o 
   2   1 -13      243.09      261.73      9.59 o 
   3   1 -13      188.54      205.97     17.85 o 
   4   1 -13       24.23       15.33      4.68 o 
   5   1 -13      137.98      139.48     15.02 o 
   0   0 -12      663.28      697.47     28.85 o 
   2   0 -12      205.61      203.48      9.22 o 
   4   0 -12      314.42      357.14     15.48 o 
   6   0 -12      368.73      403.46     26.06 o 
   1   1 -12       82.51       83.07      7.44 o 
   2   1 -12       66.66       66.29      5.42 o 
   3   1 -12       57.01       55.38      4.65 o 
   4   1 -12      130.57      119.76     10.08 o 
   5   1 -12      260.04      255.69     19.63 o 
   6   1 -12       69.11       55.55      7.73 o 
   4   2 -12       27.44       14.06      5.12 o 
   2   0 -11       51.91       52.74      6.22 o 
   4   0 -11      876.32      960.44     29.57 o 
   6   0 -11      156.23      165.44      9.20 o 
   0   1 -11      675.57      727.82     18.72 o 
   1   1 -11      251.80      260.90      9.42 o 
   2   1 -11       19.39       17.38      2.81 o 
   3   1 -11      270.75      270.96      9.79 o 
   4   1 -11      131.77      141.16     11.78 o 
   5   1 -11       59.24       59.03      7.33 o 
   6   1 -11       10.79        5.98      4.65 o 
   7   1 -11       99.75       84.07      9.23 o 
   1   2 -11      314.17      310.05     17.28 o 
   2   2 -11       58.64       62.05     10.91 o 
   3   2 -11       95.28       91.42     11.01 o 
   4   2 -11       30.96       20.64      5.43 o 
   5   2 -11       84.45       78.62     10.17 o 
   6   2 -11      256.55      230.36     18.83 o 
   7   2 -11       47.34       40.77      8.14 o 
   0   0 -10     2092.46     2194.44     52.87 o 
   2   0 -10      108.92      117.74      6.81 o 
   4   0 -10      287.34      300.67     13.34 o 
   6   0 -10      108.93      105.10      7.29 o 
   8   0 -10       22.09       22.42      4.15 o 
   1   1 -10      400.38      387.89      7.98 o 
   2   1 -10       24.75       19.92      3.05 o 
   3   1 -10       11.47       12.13      2.17 o 
   4   1 -10      182.58      166.88      6.66 o 
   5   1 -10      738.45      736.02     28.93 o 
   6   1 -10       76.93       65.02      7.81 o 
   7   1 -10       15.34       12.87      3.95 o 
   8   1 -10      160.30      170.18     13.63 o 
   0   2 -10      439.29      436.41     19.96 o 
   1   2 -10      213.48      220.82     11.01 o 
   2   2 -10      661.94      675.79     23.15 o 
   3   2 -10      179.49      181.67     14.11 o 
   4   2 -10       18.47       13.71      6.33 o 
   5   2 -10      175.42      172.07     12.48 o 
   6   2 -10       18.24       14.88      6.07 o 
   7   2 -10       40.49       32.33      6.32 o 
   8   2 -10       48.34       39.64      8.48 o 
   2   0  -9      353.82      391.94     23.70 o 
   4   0  -9     1080.84     1069.84     20.78 o 
   6   0  -9      137.52      152.87      9.09 o 
   8   0  -9      634.32      669.58     20.53 o 
   0   1  -9      565.99      586.55     13.83 o 
   1   1  -9       34.64       34.32      3.52 o 
   2   1  -9      350.93      354.06     11.46 o 
   3   1  -9      367.74      345.80     11.94 o 
   4   1  -9      149.48      148.05      9.30 o 
   5   1  -9       55.70       50.23      5.39 o 
   6   1  -9      153.16      148.07     11.57 o 
   7   1  -9       64.41       59.85      7.81 o 
   8   1  -9      108.13      101.94      9.95 o 
   9   1  -9      183.99      203.17     19.84 o 
   1   2  -9      141.46      140.58      7.97 o 
   2   2  -9       52.54       48.45      5.77 o 
   3   2  -9      199.43      209.62      9.88 o 
   4   2  -9      454.56      410.08     24.68 o 
   5   2  -9      245.20      253.18     16.14 o 
   6   2  -9      253.08      267.82     15.99 o 
   7   2  -9      111.62      109.41     11.20 o 
   8   2  -9       86.51       75.06     10.53 o 
   9   2  -9       37.51       14.55      4.41 o 
   0   0  -8     4488.60     4609.43    101.12 o 
   2   0  -8     1250.80     1315.66     19.16 o 
   4   0  -8      270.11      258.03      8.22 o 
   6   0  -8      375.77      396.88     11.43 o 
   8   0  -8      350.55      374.25     13.81 o 
  10   0  -8      239.42      224.94     20.10 o 
   1   1  -8      126.40      124.64      4.46 o 
   2   1  -8       87.56       76.51      3.79 o 
   3   1  -8       20.55       18.78      4.39 o 
   4   1  -8      360.99      343.28     18.81 o 
   5   1  -8      302.05      313.66     12.33 o 
   6   1  -8      850.17      857.06     59.49 o 
   7   1  -8      162.08      158.67     10.97 o 
   9   1  -8       67.93       72.67      9.25 o 
   0   2  -8      599.60      594.74     21.87 o 
   1   2  -8      182.62      195.58      9.12 o 
   2   2  -8       11.14        7.38      4.17 o 
   3   2  -8      253.54      251.12     10.67 o 
   4   2  -8       85.87       86.17      7.33 o 
   5   2  -8      173.96      180.16      8.94 o 
   6   2  -8      176.01      174.76     13.27 o 
   7   2  -8       15.13        9.15      4.20 o 
   8   2  -8       72.79       72.57      9.73 o 
   9   2  -8       75.79       71.53     11.76 o 
   1   3  -8      788.99      765.76     20.52 o 
   2   3  -8      533.30      535.62     16.15 o 
   4   3  -8      300.30      309.09     17.26 o 
   2   0  -7      509.15      481.33     15.42 o 
   4   0  -7     1296.45     1336.92     39.96 o 
   6   0  -7     1371.33     1498.67     26.92 o 
   8   0  -7      123.17      126.65      8.18 o 
  10   0  -7      126.92       96.80     18.25 o 
   0   1  -7     1515.34     1648.79     32.17 o 
   1   1  -7      569.12      571.45     14.51 o 
   2   1  -7      960.45      982.21     12.15 o 
   3   1  -7      284.73      302.35      9.28 o 
   4   1  -7      178.55      175.73     26.42 o 
   5   1  -7       82.64       90.09      6.19 o 
   6   1  -7        3.65        9.75      5.25 o 
   7   1  -7       70.26       78.79      6.63 o 
   8   1  -7      119.75      139.00     11.89 o 
   9   1  -7      201.33      181.02     11.64 o 
  10   1  -7       43.41       25.68      5.27 o 
   1   2  -7      116.68      113.70      6.65 o 
   2   2  -7      348.25      367.03     10.65 o 
   3   2  -7      590.17      612.69     15.19 o 
   4   2  -7      470.61      487.80     14.09 o 
   5   2  -7      400.28      414.32     13.73 o 
   6   2  -7      112.95      111.03      7.41 o 
   7   2  -7      341.51      377.52     19.59 o 
   8   2  -7      129.23      128.76     10.68 o 
   9   2  -7       71.40       60.58      9.27 o 
   0   3  -7      639.07      631.15     23.40 o 
   1   3  -7      246.21      233.33     15.14 o 
   2   3  -7      637.25      667.96     18.97 o 
   3   3  -7      438.24      437.69     14.26 o 
   4   3  -7       12.19       10.29      4.70 o 
   5   3  -7      106.78      104.22      9.91 o 
   0   0  -6      789.03      744.75     16.38 o 
   2   0  -6     2003.04     2023.97     24.98 o 
   4   0  -6      377.01      381.83      8.11 o 
   6   0  -6        4.55        6.87      5.02 o 
   8   0  -6      224.39      156.61      8.83 o 
  10   0  -6      555.47      567.62     29.34 o 
  12   0  -6       20.90       10.70      3.50 o 
   1   1  -6       96.86      107.84      5.42 o 
   2   1  -6      123.49      128.16      6.43 o 
   3   1  -6     1318.83     1350.38     45.25 o 
   4   1  -6      321.71      321.71     10.25 o 
   5   1  -6      283.20      271.38      8.69 o 
   6   1  -6      696.75      711.44     16.22 o 
   7   1  -6      390.14      383.00     11.96 o 
   8   1  -6      149.27       90.75     20.15 o 
   9   1  -6       55.81       43.62     10.60 o 
  10   1  -6       75.53       55.62      4.59 o 
  11   1  -6       13.09        7.55      4.32 o 
   0   2  -6     4040.78     4288.85     96.26 o 
   1   2  -6     1672.89     1690.60     24.67 o 
   2   2  -6      700.19      730.35     14.59 o 
   3   2  -6      212.83      232.24      8.66 o 
   4   2  -6      269.99      261.01     14.29 o 
   5   2  -6      347.03      333.07     11.29 o 
   6   2  -6      184.60      182.20      8.95 o 
   7   2  -6      890.01      864.63     39.44 o 
   8   2  -6        5.26        7.05      4.37 o 
   9   2  -6       10.54        5.05      3.23 o 
   1   3  -6      276.70      277.87     10.50 o 
   2   3  -6      128.51      120.41      7.33 o 
   3   3  -6      171.99      148.61      8.44 o 
   4   3  -6      538.11      519.95     15.58 o 
   5   3  -6      277.72      277.50     18.62 o 
   6   3  -6       59.08       54.91      5.48 o 
   2   0  -5      485.38      505.72     18.49 o 
   4   0  -5       76.89       76.87      4.43 o 
  10   0  -5      166.18      177.27      7.37 o 
  12   0  -5       42.18       47.94      6.23 o 
   0   1  -5      833.01      832.33     19.23 o 
   1   1  -5     1305.75     1283.10     17.94 o 
   2   1  -5     2091.05     2147.47     29.34 o 
   3   1  -5       71.73       79.62      5.10 o 
   4   1  -5      160.23      168.19      6.57 o 
   5   1  -5      365.65      416.13      9.65 o 
   6   1  -5      191.83      199.76      7.97 o 
   7   1  -5      365.50      340.08      6.26 o 
   8   1  -5       91.65       81.77      3.02 o 
   9   1  -5      382.70      367.89     11.51 o 
  10   1  -5      154.85      164.00      9.25 o 
  11   1  -5      227.49      220.28     22.17 o 
  12   1  -5        5.78        6.37      5.26 o 
   1   2  -5     2117.50     2236.31     41.49 o 
   2   2  -5      220.39      235.09      8.28 o 
   3   2  -5     1846.26     1899.21     31.30 o 
   4   2  -5      562.97      556.47     12.58 o 
   5   2  -5      189.67      181.20      7.74 o 
   6   2  -5       70.75       61.22      5.83 o 
   7   2  -5       65.56       69.27      6.79 o 
   8   2  -5      880.23      882.48     65.09 o 
   0   3  -5      598.86      640.92     22.45 o 
   1   3  -5       99.73       99.53      6.57 o 
   2   3  -5      183.89      181.91      9.01 o 
   3   3  -5      169.08      149.77      7.81 o 
   4   3  -5       62.04       80.53     16.68 o 
   5   3  -5      420.82      444.19     14.33 o 
   6   3  -5      184.50      191.41      9.71 o 
   7   3  -5       22.14       18.19      4.93 o 
   1   4  -5      440.90      439.55     15.56 o 
   2   4  -5      218.41      210.54     14.76 o 
   3   4  -5       82.72       71.11      8.98 o 
   0   0  -4     5700.04     6270.65     92.12 o 
   2   0  -4     1742.54     1655.26     19.95 o 
   4   0  -4     1401.34     1504.87     60.89 o 
   6   0  -4      169.16      206.14      8.10 o 
   8   0  -4      750.59      781.04     24.80 o 
  10   0  -4      156.11      160.47      7.02 o 
  12   0  -4       81.90       66.19      9.08 o 
   1   1  -4     1296.92     1357.20     18.22 o 
   2   1  -4     1407.44     1438.87     19.23 o 
   3   1  -4     1348.98     1365.45     18.64 o 
   4   1  -4        2.80        3.07      2.67 o 
   7   1  -4      290.96      297.48      5.55 o 
   8   1  -4      219.07      228.01      5.66 o 
   9   1  -4      116.25      111.69      5.69 o 
  10   1  -4      254.34      287.43      9.41 o 
  11   1  -4       78.90       59.26     10.40 o 
  12   1  -4      103.77       76.41      6.81 o 
   0   2  -4     2176.42     2074.42     38.36 o 
   1   2  -4      174.82      167.95      7.43 o 
   2   2  -4      340.47      376.08      9.63 o 
   3   2  -4      166.26      172.52      6.66 o 
   4   2  -4      336.11      323.20      9.03 o 
   5   2  -4       66.08       73.54      5.03 o 
   6   2  -4       90.34       93.07      5.84 o 
   7   2  -4      636.10      649.93     18.36 o 
   8   2  -4       15.56       12.98      1.50 o 
   9   2  -4       83.30       83.21      5.83 o 
  10   2  -4       97.62       95.27     13.20 o 
   1   3  -4      734.07      746.84     14.87 o 
   2   3  -4       36.22       33.78      4.51 o 
   3   3  -4      358.86      393.75     12.27 o 
   4   3  -4      226.57      233.66      9.77 o 
   5   3  -4      509.85      531.35     17.81 o 
   6   3  -4      487.68      534.24     30.40 o 
   7   3  -4       90.26      103.29      7.29 o 
   8   3  -4       17.55       25.07      3.25 o 
   0   4  -4      193.08      180.76     12.91 o 
   1   4  -4      897.84      901.40     22.59 o 
   2   4  -4       18.91       16.67      3.59 o 
   3   4  -4      407.87      387.64     19.81 o 
   4   4  -4       47.22       41.87      7.49 o 
   5   4  -4      166.25      172.12     11.95 o 
   6   4  -4       11.65        6.57      3.27 o 
   7   4  -4       62.01       62.59     14.98 o 
   2   0  -3       63.48       59.33      3.30 o 
   4   0  -3     2749.36     3006.27     34.07 o 
   6   0  -3     1082.34     1041.39     20.15 o 
   8   0  -3      358.75      353.40      9.69 o 
  10   0  -3      357.85      360.69     12.02 o 
  12   0  -3       87.47       56.77     18.95 o 
   1   1  -3     7801.76     8110.39     84.08 o 
   2   1  -3     2739.85     2754.66     31.85 o 
   3   1  -3      954.51      922.94     28.76 o 
   4   1  -3       85.94       71.99      2.67 o 
   5   1  -3      157.57      149.59     11.89 o 
   6   1  -3       53.34       47.52      3.48 o 
   7   1  -3      454.36      464.44     13.48 o 
   8   1  -3        1.28        1.08      2.29 o 
   9   1  -3      327.27      342.55     11.55 o 
  10   1  -3      168.77      176.77      7.57 o 
  11   1  -3       78.47       70.25     10.17 o 
  12   1  -3       77.71       62.33      6.38 o 
  13   1  -3       25.89       19.54      5.63 o 
   1   2  -3      240.23      255.86     11.30 o 
   2   2  -3      181.10      179.93      6.49 o 
   3   2  -3     2393.86     2486.38     25.37 o 
   4   2  -3      514.06      507.74      7.31 o 
   5   2  -3      304.68      297.21      5.41 o 
   6   2  -3      472.98      429.03     14.10 o 
   7   2  -3       69.34       51.58     10.16 o 
   8   2  -3      578.56      582.60     13.64 o 
   9   2  -3       16.64       13.74      2.35 o 
  11   2  -3       17.50       13.60      3.74 o 
   0   3  -3       31.69       22.62      4.66 o 
   1   3  -3        6.06        7.47      4.17 o 
   2   3  -3      429.94      414.60     10.80 o 
   3   3  -3      614.02      658.08     10.32 o 
   4   3  -3      138.32      145.39      7.32 o 
   5   3  -3      199.09      197.81      5.98 o 
   6   3  -3       50.18       51.29      3.61 o 
   7   3  -3      545.82      558.93     18.96 o 
   8   3  -3      146.95      156.44      6.10 o 
   9   3  -3      125.18      134.14     12.29 o 
  10   3  -3      180.10      215.16     19.11 o 
   1   4  -3      197.14      196.32      9.48 o 
   2   4  -3       15.43       10.64      2.99 o 
   3   4  -3     1040.20     1072.51     20.69 o 
   4   4  -3        8.99        6.03      3.46 o 
   5   4  -3      401.57      437.78     14.07 o 
   6   4  -3        9.26        6.35      2.64 o 
   7   4  -3      256.26      285.43     22.57 o 
   8   4  -3       13.77        9.17      2.92 o 
   4   5  -3       62.43       79.10     16.50 o 
   5   5  -3       22.02       22.14     11.37 o 
   6   5  -3        1.33        1.98      2.93 o 
   7   5  -3       75.93       50.18     22.90 o 
   2   0  -2     1036.03     1000.74     16.76 o 
   4   0  -2      137.43      131.72      8.06 o 
   8   0  -2      358.22      321.30     12.74 o 
  10   0  -2      654.58      655.91     19.39 o 
  12   0  -2      367.36      369.30     14.73 o 
   1   1  -2     6028.12     6088.42     63.62 o 
   2   1  -2      987.43      976.59     10.83 o 
   3   1  -2     1861.38     1959.57     47.46 o 
   4   1  -2     1601.31     1564.47     15.73 o 
   5   1  -2     1769.50     1794.43     40.95 o 
   6   1  -2      588.51      588.88      8.73 o 
   7   1  -2      449.63      423.89     10.81 o 
   8   1  -2      955.70      959.36     19.03 o 
   9   1  -2       92.88       88.08     12.24 o 
  10   1  -2       49.45       36.87      5.55 o 
  11   1  -2       22.13       15.25      2.96 o 
  12   1  -2       24.49       20.36      3.75 o 
  13   1  -2       67.80       70.82     12.39 o 
   0   2  -2      503.54      513.83     14.51 o 
   1   2  -2     2067.92     2080.61     20.77 o 
   2   2  -2     1517.89     1479.67     15.75 o 
   3   2  -2      244.38      234.40      6.84 o 
   4   2  -2      486.33      488.83      8.73 o 
   5   2  -2      136.28      131.86      4.08 o 
   6   2  -2      112.40      116.25      4.48 o 
   7   2  -2      440.67      467.66      9.62 o 
   8   2  -2      429.31      435.80     10.32 o 
   9   2  -2      239.19      262.15      8.29 o 
  10   2  -2      174.41      206.41     11.38 o 
  11   2  -2      195.22      228.82     21.60 o 
  12   2  -2       49.45       41.89      5.65 o 
   1   3  -2      925.06      965.82     13.39 o 
   2   3  -2       48.01       40.88      4.04 o 
   3   3  -2       53.99       47.53      3.54 o 
   4   3  -2      483.87      496.14     18.45 o 
   5   3  -2      130.03      127.48      5.06 o 
   6   3  -2      638.87      615.29     24.00 o 
   7   3  -2       19.55       10.51      3.33 o 
   8   3  -2      135.61      136.32      6.09 o 
   9   3  -2       89.32       97.16      6.34 o 
  10   3  -2       41.31       26.46      7.76 o 
   0   4  -2        7.40       10.83      4.51 o 
   1   4  -2      339.56      351.66     11.18 o 
   2   4  -2       15.69       18.87      4.27 o 
   3   4  -2      169.72      170.90      7.08 o 
   4   4  -2       50.66       47.39      3.72 o 
   5   4  -2      319.57      343.83     15.16 o 
   6   4  -2       32.59       36.33      4.98 o 
   7   4  -2      222.59      227.19     11.86 o 
   8   4  -2        1.90        2.49      2.08 o 
   9   4  -2       35.77       30.49      3.79 o 
   1   5  -2      208.65      209.00     12.77 o 
   2   5  -2      264.27      282.63     14.11 o 
   3   5  -2       69.95       68.98     18.57 o 
   4   5  -2       40.74       36.77     17.07 o 
   5   5  -2       19.56       19.13      5.63 o 
   6   5  -2      182.44      196.53     28.49 o 
   7   5  -2       45.49       50.40      6.06 o 
   3   6  -2       38.84       45.28      6.97 o 
   4   6  -2       22.49       18.49      8.23 o 
   2   0  -1     7478.22     6596.75     95.69 o 
   6   0  -1     1331.60     1367.69     26.01 o 
   8   0  -1     2186.52     2009.22     48.06 o 
  10   0  -1      382.46      417.36     19.51 o 
  12   0  -1       22.44       13.21      4.52 o 
   0   1  -1     3423.99     3299.64     60.65 o 
   1   1  -1      731.77      660.49      7.50 o 
   2   1  -1      221.69      205.49      4.14 o 
   3   1  -1      956.63      870.49      9.62 o 
   4   1  -1      253.17      233.33      4.59 o 
   5   1  -1      322.09      334.62      7.49 o 
   6   1  -1      666.43      729.84      9.93 o 
   7   1  -1      111.24       89.71      8.09 o 
   8   1  -1       84.23       74.35      7.60 o 
   9   1  -1     1123.79     1208.91     31.73 o 
  10   1  -1       24.84       20.63      3.74 o 
  11   1  -1       14.45        9.28      2.46 o 
  12   1  -1      177.00      186.69     13.58 o 
  13   1  -1      156.89      138.03     22.13 o 
   1   2  -1      554.07      532.60      6.68 o 
   2   2  -1      505.20      468.52      7.12 o 
   3   2  -1      376.21      379.07      6.51 o 
   4   2  -1      303.75      303.00      6.01 o 
   5   2  -1     1134.03     1223.74     14.29 o 
   6   2  -1     1104.44     1110.64     14.74 o 
   7   2  -1      131.61      131.32      8.78 o 
   8   2  -1       55.81       50.44      7.82 o 
   9   2  -1      235.12      249.90     20.66 o 
  10   2  -1        0.03        1.98      3.07 o 
  11   2  -1       24.10       20.85      6.05 o 
  12   2  -1       33.15       31.44      4.63 o 
   0   3  -1       65.08       51.61      5.48 o 
   1   3  -1      335.88      314.16      6.19 o 
   2   3  -1     2121.61     2238.12     23.51 o 
   3   3  -1       19.79       14.71      2.60 o 
   4   3  -1        5.33        4.40      2.03 o 
   5   3  -1      371.81      375.52     11.07 o 
   6   3  -1       74.35       74.60      4.87 o 
   7   3  -1       84.11       92.31      4.79 o 
   8   3  -1      297.44      328.67     10.47 o 
   9   3  -1      143.54      138.70      8.24 o 
  10   3  -1      154.30      183.54     24.58 o 
  11   3  -1      167.88      219.64     11.51 o 
   1   4  -1      560.05      582.52     10.50 o 
   2   4  -1       85.81       83.32      4.95 o 
   3   4  -1      575.42      584.21     13.06 o 
   4   4  -1        4.83        5.80      1.94 o 
   5   4  -1      160.04      173.09      7.94 o 
   6   4  -1       50.79       44.60      4.42 o 
   7   4  -1      164.48      194.62      7.99 o 
   8   4  -1       14.80        7.64      2.04 o 
   9   4  -1       67.80       59.64      5.62 o 
  10   4  -1       28.17       21.76      4.62 o 
   0   5  -1      122.04      133.51     19.37 o 
   1   5  -1      234.85      248.61     24.38 o 
   2   5  -1      445.94      469.38     20.36 o 
   3   5  -1       68.40       63.67      7.62 o 
   4   5  -1       56.73       47.11      4.94 o 
   5   5  -1       71.88       74.07      6.21 o 
   6   5  -1       21.56       13.08      3.74 o 
   7   5  -1       83.98       94.43     11.39 o 
   8   5  -1       37.35       44.72      6.34 o 
   1   6  -1       77.27       85.83     11.58 o 
   2   6  -1       99.78       78.08     30.75 o 
   3   6  -1        5.68        2.88      2.75 o 
   4   6  -1        6.70        7.09      2.95 o 
   4   0   0     2836.86     2741.60     44.03 o 
   6   0   0      557.85      521.77     13.96 o 
   8   0   0      251.63      241.16     12.33 o 
  10   0   0      158.83      133.67     10.36 o 
  12   0   0      243.64      240.16     23.73 o 
   1   1   0      101.09       92.02      2.39 o 
   2   1   0      161.32      158.88      3.93 o 
   3   1   0       75.24       63.15      8.74 o 
   4   1   0     2503.69     2586.70     29.36 o 
   5   1   0      341.19      309.63      6.93 o 
   6   1   0      329.25      347.01     11.96 o 
   7   1   0      599.11      571.66     16.84 o 
   8   1   0       20.80       13.81      4.94 o 
   9   1   0       24.94       12.38      3.82 o 
  10   1   0      208.61      234.74      9.69 o 
  11   1   0        0.19        3.23      2.65 o 
  12   1   0       13.69        7.97      3.08 o 
  13   1   0      138.38      155.64      8.32 o 
   0   2   0      116.98      117.81      4.66 o 
   1   2   0       93.31       81.07      2.96 o 
   2   2   0     1289.87     1233.07     14.57 o 
   3   2   0     2255.70     2332.67     27.71 o 
   4   2   0      347.53      388.63      8.34 o 
   5   2   0       46.35       48.98      3.65 o 
   6   2   0       76.65       82.29      4.69 o 
   7   2   0      278.74      301.35      7.77 o 
   8   2   0      131.00      134.09      6.54 o 
   9   2   0      355.62      421.94     16.35 o 
  10   2   0       37.93       30.43      6.26 o 
  11   2   0      219.51      255.21     25.39 o 
  12   2   0       19.21        8.92      3.37 o 
   1   3   0      158.83      134.39      4.49 o 
   2   3   0      681.49      672.57      8.99 o 
   3   3   0     1237.66     1291.85     15.70 o 
   4   3   0      597.27      634.86     10.43 o 
   5   3   0        5.80        4.63      2.61 o 
   6   3   0     1112.77     1155.07     29.96 o 
   7   3   0      163.62      164.17      6.33 o 
   8   3   0        3.15        2.37      2.62 o 
   9   3   0       60.15       59.38      6.09 o 
  10   3   0       12.57        8.23      4.47 o 
  11   3   0        1.96        4.97      2.99 o 
   0   4   0       54.41       48.33      7.62 o 
   1   4   0      125.30      135.83      5.34 o 
   2   4   0       28.57       29.09      3.60 o 
   3   4   0        0.46        4.57      3.20 o 
   4   4   0        0.40        3.70      2.84 o 
   5   4   0      263.49      288.72     10.77 o 
   6   4   0        2.24        7.19      3.25 o 
   7   4   0      689.96      759.91     18.89 o 
   8   4   0      207.23      216.99     11.61 o 
   9   4   0       69.77       58.95      5.68 o 
  10   4   0        0.37        2.78      2.36 o 
   1   5   0        8.38        5.53      2.49 o 
   2   5   0      192.11      195.47      7.91 o 
   3   5   0      292.57      300.97     19.61 o 
   4   5   0       49.26       43.66      5.32 o 
   5   5   0       20.16       11.80      3.05 o 
   6   5   0      172.63      163.94     11.90 o 
   7   5   0       82.16       76.85      9.73 o 
   8   5   0       10.80        9.87      3.80 o 
   0   6   0        1.01        3.42      3.39 o 
   1   6   0       61.47       40.12     16.54 o 
   2   6   0       29.01       30.26     13.54 o 
   3   6   0        0.07        2.23      2.98 o 
   4   6   0       14.34       11.88      5.74 o 
   2   0   1     7469.99     6814.12     98.56 o 
   4   0   1     6309.88     5973.44     89.52 o 
   6   0   1     1343.64     1315.90     26.38 o 
   8   0   1     2203.50     2093.95     51.64 o 
  10   0   1      380.45      390.61     19.72 o 
  12   0   1       22.89       15.17      4.73 o 
   0   1   1     3358.48     3278.26     34.90 o 
   1   1   1      696.45      645.63      7.34 o 
   2   1   1      221.57      203.76      4.53 o 
   3   1   1      942.75      845.04     11.62 o 
   4   1   1      250.80      232.91      5.30 o 
   5   1   1      330.62      344.94     11.82 o 
   6   1   1      676.61      775.59     19.20 o 
   7   1   1      115.35      111.71      9.29 o 
   8   1   1       87.69       83.64      6.26 o 
   9   1   1     1136.80     1162.77     57.32 o 
  10   1   1       24.47       16.98      3.51 o 
  11   1   1       14.88        8.59      3.57 o 
  12   1   1      176.82      177.60     13.21 o 
  13   1   1      158.75      164.73      8.90 o 
   1   2   1      540.11      523.95      6.66 o 
   2   2   1      488.19      459.13      6.74 o 
   3   2   1      376.53      368.04      5.67 o 
   4   2   1      295.82      295.32      6.54 o 
   5   2   1     1142.58     1196.63     23.68 o 
   6   2   1     1102.41     1152.61     17.06 o 
   7   2   1      130.84      127.17      4.94 o 
   8   2   1       58.01       53.20      7.90 o 
   9   2   1      235.62      252.77     15.76 o 
  10   2   1        0.02        2.93      3.80 o 
  11   2   1       24.16       19.85      4.60 o 
  12   2   1       33.19       26.00      4.39 o 
   0   3   1       65.83       57.27      4.41 o 
   1   3   1      343.23      332.91      6.18 o 
   2   3   1     2123.83     2176.58     19.86 o 
   3   3   1       21.29       12.54      2.76 o 
   4   3   1        5.29        6.39      3.38 o 
   5   3   1      366.19      377.16      8.62 o 
   6   3   1       72.72       73.74      5.39 o 
   7   3   1       86.00       96.45      5.46 o 
   8   3   1      297.53      309.72      9.74 o 
   9   3   1      140.24      152.07      9.06 o 
  10   3   1      153.53      187.96     19.56 o 
  11   3   1      169.58      220.99     13.45 o 
   1   4   1      563.16      578.55     11.11 o 
   2   4   1       86.29       84.94      4.86 o 
   3   4   1      571.81      585.16     11.44 o 
   4   4   1        4.39        5.40      2.35 o 
   5   4   1      163.72      182.02      8.45 o 
   6   4   1       50.33       44.72     10.74 o 
   7   4   1      158.01      177.83      7.58 o 
   8   4   1       14.70       10.39      2.37 o 
   9   4   1       65.68       81.79     10.72 o 
  10   4   1       28.41       31.74      6.69 o 
   0   5   1      117.29      127.67      9.12 o 
   1   5   1      238.51      235.41      8.28 o 
   2   5   1      449.66      484.95     13.41 o 
   3   5   1       69.05       72.69      4.78 o 
   4   5   1       57.92       51.18     15.06 o 
   5   5   1       72.87       56.10      7.86 o 
   6   5   1       21.27       15.49      4.16 o 
   7   5   1       79.68       89.03     11.24 o 
   8   5   1       37.36       27.85      5.24 o 
   1   6   1       80.35       68.47     17.41 o 
   2   6   1       98.02       98.56      9.77 o 
   3   6   1        5.77        4.25      5.15 o 
   4   6   1        6.12        7.27      4.94 o 
   2   0   2     1079.25     1052.14     42.81 o 
   4   0   2      154.28      150.15      8.51 o 
   6   0   2     1327.16     1381.39     28.75 o 
   8   0   2      352.71      329.47     15.01 o 
  10   0   2      658.28      629.06     27.15 o 
  12   0   2      366.27      351.44     32.72 o 
   1   1   2     6050.13     5976.73    152.76 o 
   2   1   2      987.95      965.86     34.80 o 
   3   1   2     1900.72     1922.00     27.27 o 
   4   1   2     1594.61     1589.66     30.00 o 
   5   1   2     1762.91     1815.03     34.43 o 
   6   1   2      595.48      589.91     17.59 o 
   7   1   2      447.54      453.83     13.01 o 
   8   1   2      948.43      934.29     45.45 o 
   9   1   2       89.51       79.60      6.61 o 
  10   1   2       45.07       40.72      9.04 o 
  11   1   2       22.49       19.92      4.25 o 
  12   1   2       23.36       21.26      4.43 o 
  13   1   2       67.39       75.13      6.29 o 
   0   2   2      504.81      497.23      9.26 o 
   1   2   2     2091.62     2044.10     17.60 o 
   2   2   2     1488.99     1465.60     13.56 o 
   3   2   2      250.10      251.40      4.85 o 
   4   2   2      485.42      498.75     12.64 o 
   5   2   2      139.25      142.21      4.87 o 
   6   2   2      110.05      119.37      5.05 o 
   7   2   2      431.11      463.12     19.24 o 
   8   2   2      424.30      460.32     22.55 o 
   9   2   2      234.55      254.89     16.43 o 
  10   2   2      172.83      189.30      9.60 o 
  11   2   2      196.34      196.63     14.58 o 
  12   2   2       49.00       38.54      5.23 o 
   1   3   2      931.30      962.46     11.16 o 
   2   3   2       47.19       31.92      2.78 o 
   3   3   2       55.66       45.02      3.26 o 
   4   3   2      477.61      487.27      9.10 o 
   5   3   2      129.81      128.73      5.51 o 
   6   3   2      631.97      611.33     18.63 o 
   7   3   2       21.39       12.11      2.35 o 
   8   3   2      139.68      143.06     10.09 o 
   9   3   2       90.76       99.51     11.53 o 
  10   3   2       42.60       54.54      9.96 o 
  11   3   2       32.49       29.10      6.50 o 
   0   4   2        7.73        7.78      3.40 o 
   1   4   2      334.99      342.63      8.38 o 
   2   4   2       15.17       13.69      2.65 o 
   3   4   2      170.57      169.28      6.13 o 
   4   4   2       50.93       50.01      3.98 o 
   5   4   2      320.30      353.05     12.23 o 
   6   4   2       32.55       33.30      3.93 o 
   7   4   2      231.55      236.61     15.98 o 
   8   4   2        2.11        4.20      3.39 o 
   9   4   2       36.79       45.09      8.46 o 
  10   4   2        5.52        2.87      4.57 o 
   1   5   2      203.74      197.27      8.54 o 
   2   5   2      263.56      279.67     10.15 o 
   3   5   2       71.30       71.03      7.60 o 
   4   5   2       41.49       36.92      4.36 o 
   5   5   2       20.22       11.09      2.83 o 
   6   5   2      184.36      193.71     19.42 o 
   7   5   2       46.89       47.14      7.37 o 
   8   5   2       75.08       89.43      8.99 o 
   0   6   2      114.64      108.03     37.27 o 
   1   6   2       46.94       34.43     11.50 o 
   2   6   2      153.84      179.19     20.00 o 
   3   6   2       37.48       34.90      7.05 o 
   4   6   2       22.54       15.77      5.27 o 
   2   0   3       54.29       49.97      2.92 o 
   4   0   3     2714.73     2762.71     46.92 o 
   6   0   3     1110.85      991.15     23.30 o 
   8   0   3      378.57      351.20     16.05 o 
  10   0   3      369.49      354.84     17.25 o 
  12   0   3       91.51       86.17     11.66 o 
   1   1   3     7846.95     7953.65    203.26 o 
   2   1   3     2714.44     2628.48     56.71 o 
   3   1   3      953.06      913.90     13.53 o 
   4   1   3       93.35       88.85      5.62 o 
   5   1   3      155.66      149.52     13.87 o 
   6   1   3       52.14       46.09      4.76 o 
   7   1   3      462.48      469.01     13.16 o 
   8   1   3        1.51        3.12      3.70 o 
   9   1   3      326.45      324.12     13.31 o 
  10   1   3      165.89      159.00      8.44 o 
  11   1   3       73.62       73.25      7.11 o 
  12   1   3       78.33       59.76     11.55 o 
  13   1   3       25.04       22.74      4.35 o 
   1   2   3      223.11      241.66      4.49 o 
   2   2   3      180.54      174.87      5.71 o 
   3   2   3     2398.84     2445.88     39.81 o 
   4   2   3      510.05      500.34     12.06 o 
   5   2   3      313.80      318.15      6.36 o 
   6   2   3      465.55      456.42     18.88 o 
   7   2   3       68.97       70.32      9.65 o 
   8   2   3      566.92      596.14     27.84 o 
   9   2   3       17.64       15.78      3.88 o 
  10   2   3       40.69       39.81      5.74 o 
  11   2   3       17.50       12.71      3.69 o 
  12   2   3       24.14       26.70      5.41 o 
   0   3   3       32.86       27.17      8.15 o 
   1   3   3        7.05        4.20      1.41 o 
   2   3   3      432.27      416.88      7.02 o 
   3   3   3      613.07      655.49     15.65 o 
   4   3   3      135.18      141.83      4.61 o 
   5   3   3      194.92      186.35      5.57 o 
   6   3   3       48.62       38.01      3.16 o 
   7   3   3      544.65      589.62     16.61 o 
   8   3   3      139.81      130.47     11.29 o 
   9   3   3      128.34      162.86     15.97 o 
  10   3   3      182.51      230.96     23.67 o 
  11   3   3       24.21       26.47      5.15 o 
   1   4   3      201.37      196.37      6.14 o 
   2   4   3       15.46       11.59      2.42 o 
   3   4   3     1049.34     1057.90     18.34 o 
   4   4   3        8.77        7.66      2.21 o 
   5   4   3      408.58      456.87     15.23 o 
   6   4   3        8.68        5.44      2.67 o 
   7   4   3      255.10      271.11     13.67 o 
   8   4   3       13.57        9.80      2.43 o 
   9   4   3       45.43       52.10      9.81 o 
  10   4   3        7.50        7.88      5.29 o 
   0   5   3      187.59      197.33     13.55 o 
   1   5   3       14.04        6.37      1.92 o 
   2   5   3       38.66       27.57      5.98 o 
   3   5   3        0.83        4.31      2.75 o 
   4   5   3       63.11       61.98      8.43 o 
   5   5   3       21.18       15.12      4.46 o 
   6   5   3        1.17        2.94      4.01 o 
   7   5   3       77.61       76.04      8.70 o 
   8   5   3       31.66       21.96      5.68 o 
   1   6   3       10.16        6.99      3.62 o 
   2   6   3       32.15       34.12      6.90 o 
   3   6   3       84.90       89.78     10.47 o 
   4   6   3       57.38       58.69      8.96 o 
   0   0   4     5668.07     5778.88     85.20 o 
   2   0   4     1758.83     1702.83     21.99 o 
   4   0   4     1414.47     1479.97     29.54 o 
   6   0   4      168.38      184.06     11.01 o 
   8   0   4      761.77      701.73     26.74 o 
  10   0   4      164.79      170.76     12.33 o 
  12   0   4       80.29       80.41     12.24 o 
   1   1   4     1313.55     1373.15     12.41 o 
   2   1   4     1383.13     1411.47     15.64 o 
   3   1   4     1335.84     1325.18     15.09 o 
   4   1   4        3.33        5.20      2.27 o 
   7   1   4      294.54      287.94     10.80 o 
   8   1   4      222.18      218.71     10.34 o 
   9   1   4      116.05      103.93      7.64 o 
  10   1   4      251.21      271.44     13.41 o 
  11   1   4       78.85       70.26      7.22 o 
  12   1   4      103.05      101.80      9.51 o 
   0   2   4     2152.75     2099.27     37.52 o 
   1   2   4      175.15      158.06      4.42 o 
   2   2   4      340.74      368.45      7.20 o 
   3   2   4      168.08      176.87      4.29 o 
   4   2   4      322.83      309.43      4.80 o 
   5   2   4       69.46       75.25      6.40 o 
   6   2   4       94.39       88.04      9.53 o 
   7   2   4      635.39      716.37     28.66 o 
   8   2   4       16.54       15.58      4.32 o 
   9   2   4       80.75       97.74      7.32 o 
  10   2   4       98.49      100.54      8.57 o 
  11   2   4      224.65      258.86     18.63 o 
  12   2   4      220.56      257.65     12.20 o 
   1   3   4      725.94      726.81      9.53 o 
   2   3   4       36.25       28.38      3.92 o 
   3   3   4      356.01      383.13      7.86 o 
   4   3   4      232.92      239.99      6.64 o 
   5   3   4      507.67      519.52     10.29 o 
   6   3   4      482.20      529.66     11.34 o 
   7   3   4       88.26       99.21     12.00 o 
   8   3   4       18.69       19.95      6.44 o 
   9   3   4       83.35       91.24     11.57 o 
  10   3   4       42.36       41.66     15.15 o 
  11   3   4        7.43        7.94      3.55 o 
   0   4   4      192.56      186.00      8.59 o 
   1   4   4      897.37      926.00     15.90 o 
   2   4   4       19.81       16.98      2.50 o 
   3   4   4      412.79      410.67     22.20 o 
   4   4   4       47.47       45.74      4.34 o 
   5   4   4      166.11      165.98      6.71 o 
   6   4   4       11.37        6.43      2.03 o 
   7   4   4       63.34       60.32     12.39 o 
   8   4   4       27.68       23.31      7.12 o 
   9   4   4      300.35      362.92     18.35 o 
  10   4   4        2.75        7.59      7.36 o 
   1   5   4      171.95      163.81      8.36 o 
   2   5   4       14.16       10.33      3.35 o 
   3   5   4       70.10       54.46     10.04 o 
   4   5   4       20.73       18.45      3.06 o 
   5   5   4       98.58       85.76     10.27 o 
   6   5   4       37.36       30.68      7.19 o 
   7   5   4        4.61        8.70      7.34 o 
   0   6   4      153.52      166.92     12.95 o 
   1   6   4       45.25       41.46      7.46 o 
   2   6   4        2.11        3.63      2.95 o 
   3   6   4       15.92        9.05      3.12 o 
   2   0   5      517.86      544.28     12.20 o 
   4   0   5       72.98       76.73      5.47 o 
   8   0   5      233.53      250.31     15.58 o 
  10   0   5      155.36      145.53     12.11 o 
  12   0   5       39.89       33.77      8.01 o 
   0   1   5      810.09      810.69     12.35 o 
   1   1   5     1295.04     1275.45     12.06 o 
   2   1   5     2108.83     2186.51     18.50 o 
   3   1   5       69.89       71.01      3.70 o 
   4   1   5      153.14      156.99      5.27 o 
   5   1   5      374.96      426.42      9.66 o 
   6   1   5      188.53      191.86      9.54 o 
   7   1   5      359.01      353.89     20.21 o 
   8   1   5       92.62       93.48      7.47 o 
   9   1   5      383.64      379.06     14.54 o 
  10   1   5      154.99      158.18      9.99 o 
  11   1   5      232.18      237.34     18.93 o 
  12   1   5        5.73        3.99      3.93 o 
   1   2   5     2133.26     2195.36     52.98 o 
   2   2   5      223.42      230.64      8.11 o 
   3   2   5     1829.58     1877.16     26.14 o 
   4   2   5      567.90      553.97     12.60 o 
   5   2   5      186.81      193.02      9.42 o 
   6   2   5       68.74       65.04      4.64 o 
   7   2   5       61.68       64.18      6.71 o 
   8   2   5      883.52      939.38     38.72 o 
   9   2   5       24.58       26.85      4.78 o 
  10   2   5        9.07        6.36      3.35 o 
  11   2   5       75.81       92.10      9.47 o 
  12   2   5       13.79        8.96      3.71 o 
   0   3   5      619.74      640.53     14.55 o 
   1   3   5       98.02       98.06      4.05 o 
   2   3   5      182.49      182.73      5.35 o 
   3   3   5      166.72      156.49      5.13 o 
   4   3   5       63.15       61.07      5.62 o 
   5   3   5      421.67      432.09      9.85 o 
   6   3   5      189.37      166.76     10.61 o 
   7   3   5       19.01       13.09      5.16 o 
   8   3   5       76.99       89.29     10.83 o 
   9   3   5      247.34      267.97     15.66 o 
  10   3   5       70.96       72.46      8.36 o 
  11   3   5       35.77       36.82      6.23 o 
   1   4   5      436.38      457.75     10.74 o 
   2   4   5      219.91      229.08      6.96 o 
   3   4   5       84.71       81.32      4.15 o 
   4   4   5       24.53       19.55      4.42 o 
   5   4   5      392.49      416.64     15.76 o 
   6   4   5        6.72        5.65      1.55 o 
   7   4   5      118.98      119.40     12.94 o 
   8   4   5        5.85       11.28      7.18 o 
   9   4   5       12.09        2.97      4.29 o 
   0   5   5       20.45       19.33      6.25 o 
   1   5   5       18.50       13.63      2.29 o 
   2   5   5       46.14       30.65      3.64 o 
   3   5   5      159.73      158.02      9.39 o 
   4   5   5       38.71       34.09      4.14 o 
   5   5   5       32.81       28.07      5.56 o 
   6   5   5        2.58        3.89      6.46 o 
   7   5   5       13.18       20.30      7.22 o 
   1   6   5        6.79        6.15      3.37 o 
   2   6   5        0.96        3.90      2.79 o 
   0   0   6      791.81      795.07     18.12 o 
   2   0   6     2007.86     2042.61     25.28 o 
   4   0   6      369.46      393.67      8.20 o 
   6   0   6        4.38        3.38      5.28 o 
   8   0   6      232.19      213.58     15.32 o 
  10   0   6      542.26      524.42     35.79 o 
  12   0   6       19.77       19.17      6.84 o 
   1   1   6       94.35      102.08      3.84 o 
   2   1   6      132.79      134.01      4.33 o 
   3   1   6     1308.03     1335.78     37.14 o 
   4   1   6      322.23      327.90      7.41 o 
   5   1   6      276.69      269.77      8.73 o 
   6   1   6      704.18      671.96     17.30 o 
   7   1   6      395.45      403.24     14.68 o 
   8   1   6      146.63      127.42      8.83 o 
   9   1   6       58.70       56.21      6.97 o 
  10   1   6       78.00       66.17      6.90 o 
  11   1   6       13.81       12.67      3.95 o 
  12   1   6      104.04      107.06      7.71 o 
   0   2   6     4090.66     4311.49     94.02 o 
   1   2   6     1647.27     1689.87     16.06 o 
   2   2   6      701.39      735.41      7.79 o 
   3   2   6      213.86      212.73      4.03 o 
   4   2   6      268.46      259.79     10.06 o 
   5   2   6      342.89      336.82     10.02 o 
   6   2   6      181.86      168.90      7.30 o 
   7   2   6      887.81      967.15     24.72 o 
   8   2   6        4.26        4.48      4.35 o 
   9   2   6       11.40        7.34      4.19 o 
  10   2   6       49.18       33.68      5.64 o 
  11   2   6      230.00      255.82     11.80 o 
   1   3   6      269.03      272.50      6.90 o 
   2   3   6      128.83      116.42      4.74 o 
   3   3   6      177.36      166.28      5.51 o 
   4   3   6      548.05      526.23     11.06 o 
   5   3   6      279.73      276.45     14.53 o 
   6   3   6       60.55       67.81      8.89 o 
   7   3   6       45.64       55.29     12.31 o 
   8   3   6      152.68      158.53     11.21 o 
   9   3   6       16.40       10.94      8.14 o 
  10   3   6        4.35        1.67      3.69 o 
   0   4   6       90.40       82.96      6.15 o 
   1   4   6       99.83       95.19      4.41 o 
   2   4   6      115.80      106.23      4.63 o 
   3   4   6      154.18      161.32      5.95 o 
   4   4   6       35.51       26.13      2.59 o 
   5   4   6       53.79       50.88      5.44 o 
   6   4   6        0.69        3.71      2.58 o 
   7   4   6       19.22       12.34      5.97 o 
   8   4   6       31.61       30.17      8.82 o 
   9   4   6      163.72      206.61     10.87 o 
   1   5   6      119.32      116.03      6.96 o 
   2   5   6       20.33       13.24      2.66 o 
   3   5   6       29.92       25.09      3.38 o 
   4   5   6      126.16      140.71     14.49 o 
   5   5   6      136.80      145.04     15.64 o 
   6   5   6       57.24       56.44      6.07 o 
   0   6   6      158.89      162.33     12.90 o 
   2   0   7      508.61      467.01      9.80 o 
   4   0   7     1276.61     1365.79     19.35 o 
   6   0   7     1379.19     1474.11     42.07 o 
   8   0   7      118.87      119.36     13.32 o 
  10   0   7      124.48      123.40     14.99 o 
  12   0   7       95.16       88.94     11.01 o 
   0   1   7     1543.11     1708.74     22.74 o 
   1   1   7      568.66      549.45      8.59 o 
   2   1   7      970.07      973.31     10.79 o 
   3   1   7      276.53      292.19      5.12 o 
   4   1   7      182.17      183.88      5.99 o 
   5   1   7       84.89       89.90      5.86 o 
   6   1   7        3.11        5.31      2.12 o 
   7   1   7       66.68       66.74      6.65 o 
   8   1   7      117.62      121.70      9.07 o 
   9   1   7      203.65      201.89     10.43 o 
  10   1   7       45.49       50.75      6.76 o 
  11   1   7       33.98       26.83      4.85 o 
  12   1   7       79.57       80.57      7.32 o 
   1   2   7      113.11      115.48      4.46 o 
   2   2   7      349.91      348.94      6.12 o 
   3   2   7      583.60      583.91      9.18 o 
   4   2   7      472.38      461.09     11.19 o 
   5   2   7      404.50      428.00     11.54 o 
   6   2   7      117.47      116.86      8.57 o 
   7   2   7      336.61      357.88     14.76 o 
   8   2   7      127.83      128.75     16.67 o 
   9   2   7       70.66       79.57      8.79 o 
  10   2   7       42.18       45.20      6.93 o 
  11   2   7       31.83       40.10      6.39 o 
   0   3   7      625.94      627.57     14.96 o 
   1   3   7      242.81      233.91      7.62 o 
   2   3   7      637.32      682.97     11.94 o 
   3   3   7      444.98      440.10      8.24 o 
   4   3   7       12.54        8.12      1.69 o 
   5   3   7      106.05      102.63      7.53 o 
   6   3   7       46.59       50.68      5.81 o 
   7   3   7      269.07      289.97     13.16 o 
   8   3   7       61.12       72.80      9.47 o 
   9   3   7      201.34      216.64     16.26 o 
  10   3   7       70.12       81.22      7.52 o 
   1   4   7      143.30      144.03      5.33 o 
   2   4   7        8.56        7.73      2.49 o 
   3   4   7       20.37       16.07      2.28 o 
   4   4   7       36.76       21.60      6.00 o 
   5   4   7      244.64      269.75     16.09 o 
   6   4   7        8.67        4.40      2.15 o 
   7   4   7       32.00       33.01      5.17 o 
   8   4   7       40.02       39.34      5.97 o 
   0   5   7       78.99       75.62     11.78 o 
   1   5   7       12.95        8.68      3.04 o 
   2   5   7      154.83      141.14      9.13 o 
   3   5   7       34.00       46.29     16.57 o 
   4   5   7       46.39       52.60      8.61 o 
   5   5   7       51.64       51.73      8.41 o 
   6   5   7        0.39        5.28      2.70 o 
   0   0   8     4450.80     4773.49    105.33 o 
   2   0   8     1245.45     1292.43     19.15 o 
   4   0   8      269.69      260.89      8.28 o 
   6   0   8      372.04      373.10     20.08 o 
   8   0   8      349.40      380.07     20.94 o 
  10   0   8      245.30      228.44     23.72 o 
   1   1   8      129.51      127.69      4.55 o 
   2   1   8       87.21       81.76      3.63 o 
   3   1   8       16.75       14.65      2.28 o 
   4   1   8      361.10      354.71      9.20 o 
   5   1   8      291.83      285.78      8.64 o 
   6   1   8      846.43      881.83     18.28 o 
   7   1   8      168.06      170.84     10.24 o 
   8   1   8      313.88      328.13     13.27 o 
   9   1   8       66.81       63.27      7.17 o 
  10   1   8       70.17       56.30      7.09 o 
  11   1   8       12.36        6.16      3.17 o 
   0   2   8      597.96      589.03     14.06 o 
   1   2   8      182.81      188.01      5.46 o 
   2   2   8       12.48       10.03      2.12 o 
   3   2   8      257.46      262.13      4.62 o 
   4   2   8       83.83       83.92      5.59 o 
   5   2   8      179.81      187.33      8.28 o 
   6   2   8      179.41      178.22      9.35 o 
   7   2   8       14.19       12.42      3.63 o 
   8   2   8       73.87       72.77      7.58 o 
   9   2   8       73.92       76.33      8.73 o 
  10   2   8       59.41       53.60      7.71 o 
  11   2   8      144.07      148.58      9.81 o 
   1   3   8      794.22      783.02     12.17 o 
   2   3   8      526.06      549.35      9.26 o 
   3   3   8      293.61      277.19      6.11 o 
   4   3   8      308.80      321.34     10.64 o 
   5   3   8       92.64       94.53      5.97 o 
   6   3   8      135.61      143.37      8.84 o 
   7   3   8       47.84       46.68      6.60 o 
   8   3   8       28.72       28.47      6.18 o 
   9   3   8       31.89       16.98      4.31 o 
  10   3   8        1.46        1.84      3.20 o 
   0   4   8       93.10       92.84      6.08 o 
   1   4   8       30.46       29.17      2.99 o 
   2   4   8       20.67       17.20      2.04 o 
   3   4   8      131.14      138.47      5.91 o 
   4   4   8        5.01        5.35      1.26 o 
   5   4   8       47.78       48.19      6.25 o 
   6   4   8       27.97       23.76      4.44 o 
   7   4   8      109.25      114.80      8.13 o 
   8   4   8        3.47        9.17      4.71 o 
   1   5   8       32.28       22.19      4.88 o 
   2   5   8       42.33       48.25      7.03 o 
   3   5   8       52.47       51.35      6.17 o 
   4   5   8       41.95       44.34      6.83 o 
   5   5   8       25.66       26.86      5.39 o 
   2   0   9      364.55      398.09     17.97 o 
   4   0   9     1074.13     1072.16     21.09 o 
   6   0   9      138.68      142.74      8.67 o 
   8   0   9      632.58      664.67     27.61 o 
  10   0   9       58.52       53.57     10.67 o 
   0   1   9      565.09      582.31     14.52 o 
   1   1   9       38.58       38.01      3.48 o 
   2   1   9      349.14      359.02      7.80 o 
   3   1   9      365.12      368.59      7.53 o 
   4   1   9      143.27      143.14      4.57 o 
   5   1   9       53.59       45.56      4.38 o 
   6   1   9      153.50      153.41      7.50 o 
   7   1   9       62.60       59.82      4.22 o 
   8   1   9      106.96      106.83      9.15 o 
   9   1   9      183.39      174.41     13.96 o 
  10   1   9       15.59       15.27      6.84 o 
  11   1   9       92.64       91.62     11.34 o 
   1   2   9      145.56      155.03      5.38 o 
   2   2   9       49.34       45.07      3.33 o 
   3   2   9      201.60      206.16      5.74 o 
   4   2   9      455.04      430.36     13.49 o 
   5   2   9      255.97      264.93      9.39 o 
   6   2   9      256.71      251.99      9.46 o 
   7   2   9      111.29      106.67      7.23 o 
   8   2   9       85.99       79.16      7.89 o 
   9   2   9       38.14       37.47      6.18 o 
  10   2   9       14.56       14.45      5.84 o 
   0   3   9      779.95      756.68     35.84 o 
   1   3   9      221.43      217.88      6.19 o 
   2   3   9      204.41      205.49      5.39 o 
   3   3   9       54.36       51.49      2.53 o 
   4   3   9        6.35        8.31      3.09 o 
   5   3   9      135.31      139.77      7.07 o 
   6   3   9       11.94       10.05      4.14 o 
   7   3   9       59.13       68.91      7.92 o 
   8   3   9       85.18       69.57      9.01 o 
   9   3   9       91.97       90.83     23.74 o 
   1   4   9      127.12      132.98      6.08 o 
   2   4   9        3.50        3.26      1.47 o 
   3   4   9      268.90      275.04      8.99 o 
   4   4   9        5.00        3.83      1.24 o 
   5   4   9       28.94       33.85      4.57 o 
   6   4   9       15.45       13.43      3.49 o 
   7   4   9      103.59      111.33      8.38 o 
   0   5   9       13.38        8.77      2.86 o 
   1   5   9       63.42       67.09      4.59 o 
   2   5   9      134.72      144.13      5.56 o 
   3   5   9       29.59       27.15      4.29 o 
   4   5   9        1.84        4.19      2.45 o 
   0   0  10     2127.12     2211.54     63.61 o 
   2   0  10      109.38      113.14      8.20 o 
   4   0  10      283.26      287.82     10.23 o 
   6   0  10      102.80       97.14      6.18 o 
   8   0  10       21.88       16.79      8.12 o 
  10   0  10       27.98       22.19      7.22 o 
   1   1  10      398.71      392.89      8.71 o 
   2   1  10       24.64       22.34      2.98 o 
   3   1  10       12.86       13.94      2.45 o 
   4   1  10      180.92      172.01      5.23 o 
   5   1  10      736.45      778.66     19.22 o 
   6   1  10       79.73       66.78      6.43 o 
   7   1  10       14.02       11.16      3.24 o 
   8   1  10      156.01      185.08     13.34 o 
   9   1  10       17.80       13.48      4.52 o 
  10   1  10       12.89        9.28      4.13 o 
   0   2  10      438.83      440.18     20.33 o 
   1   2  10      214.91      222.24      6.74 o 
   2   2  10      657.78      679.77     14.29 o 
   3   2  10      187.45      190.26      6.09 o 
   4   2  10       19.62       18.47      3.66 o 
   5   2  10      178.30      184.03      8.80 o 
   6   2  10       18.29       24.77      4.10 o 
   7   2  10       41.03       37.64      5.30 o 
   8   2  10       49.46       51.62      8.40 o 
   9   2  10      209.01      209.86     10.83 o 
   1   3  10       30.14       34.87      3.17 o 
   2   3  10      124.68      122.23      4.82 o 
   3   3  10       77.39       81.47      3.03 o 
   4   3  10       25.19       22.20      3.70 o 
   5   3  10       42.74       44.86      5.39 o 
   6   3  10      250.51      267.92     16.85 o 
   7   3  10       10.66        8.71      2.94 o 
   8   3  10        6.42        8.68      3.21 o 
   0   4  10       28.50       20.88      3.15 o 
   1   4  10      127.66      128.56      6.11 o 
   2   4  10       19.53       16.09      2.05 o 
   3   4  10        8.85        7.12      1.67 o 
   4   4  10       11.25       12.11      4.16 o 
   5   4  10       84.46       97.38      6.49 o 
   6   4  10       13.96       12.93      3.51 o 
   1   5  10        8.37        5.94      2.01 o 
   2   5  10       54.22       60.90      5.32 o 
   2   0  11       52.84       54.64      6.20 o 
   4   0  11      860.10      873.82     26.80 o 
   6   0  11      157.34      148.92      8.22 o 
   8   0  11      420.47      454.98     20.71 o 
  10   0  11       73.34       65.24     11.25 o 
   0   1  11      668.20      701.54     18.88 o 
   1   1  11      252.54      257.97      7.66 o 
   2   1  11       20.50       15.36      2.58 o 
   3   1  11      267.20      270.52      7.83 o 
   4   1  11      134.72      132.24      5.07 o 
   5   1  11       60.34       58.81      3.50 o 
   6   1  11       11.76        8.41      2.91 o 
   7   1  11      100.44       86.69      8.51 o 
   8   1  11        6.64        6.20      4.59 o 
   9   1  11      128.89      134.91      9.65 o 
   1   2  11      314.40      327.31      8.84 o 
   2   2  11       55.27       52.35      3.67 o 
   3   2  11       95.09       96.40      4.31 o 
   4   2  11       31.20       25.72      2.64 o 
   5   2  11       85.20       88.26      6.35 o 
   6   2  11      259.31      267.86     12.32 o 
   7   2  11       46.82       48.34      6.59 o 
   8   2  11        2.53        2.33      2.06 o 
   9   2  11       25.99       37.54     13.35 o 
   0   3  11        4.68       10.57      3.46 o 
   1   3  11       10.33        7.38      2.12 o 
   2   3  11      157.81      163.04      6.62 o 
   3   3  11       79.52       78.88      3.72 o 
   4   3  11       15.76       14.49      3.65 o 
   5   3  11       22.03       16.93      3.47 o 
   6   3  11        4.67        5.34      2.76 o 
   7   3  11       38.26       38.02      5.70 o 
   1   4  11       65.10       59.40      5.25 o 
   2   4  11       27.86       21.13      2.71 o 
   3   4  11      364.01      375.11     16.68 o 
   4   4  11       26.78       24.04      3.92 o 
   5   4  11       11.82        8.70      2.74 o 
   0   0  12      653.00      665.15     28.98 o 
   2   0  12      209.79      206.51     10.28 o 
   4   0  12      307.32      314.69     11.28 o 
   6   0  12      367.69      374.47     18.59 o 
   8   0  12       14.44       16.26      8.30 o 
   1   1  12       85.12       85.34      5.05 o 
   2   1  12       65.04       67.52      4.39 o 
   3   1  12       56.05       49.47      3.69 o 
   4   1  12      134.79      135.86      6.96 o 
   5   1  12      263.07      265.20      9.89 o 
   6   1  12       69.87       69.45      5.76 o 
   7   1  12       55.49       57.69      7.28 o 
   8   1  12      160.39      161.55     10.60 o 
   9   1  12        6.35        8.39      5.13 o 
   0   2  12        4.59        9.51      4.38 o 
   1   2  12       42.24       43.64      3.78 o 
   2   2  12       67.32       63.87      4.16 o 
   3   2  12       37.83       37.68      3.33 o 
   4   2  12       26.30       21.10      3.46 o 
   5   2  12       18.41       17.56      3.99 o 
   6   2  12        2.90        4.75      2.93 o 
   7   2  12       19.12       16.85      3.73 o 
   8   2  12       25.70       24.42      4.58 o 
   1   3  12       65.45       75.14      4.93 o 
   2   3  12       19.93       18.09      2.58 o 
   3   3  12      144.71      145.62      7.94 o 
   4   3  12       11.53       12.96      3.70 o 
   5   3  12        1.80        2.99      2.80 o 
   6   3  12      158.35      164.95      7.57 o 
   0   4  12       15.88        9.63      3.61 o 
   1   4  12      214.39      206.11      6.09 o 
   2   4  12       36.44       37.44      8.82 o 
   3   4  12       58.13       39.60     11.71 o 
   4   4  12        2.55        6.64      3.14 o 
   2   0  13       66.58       72.03      6.62 o 
   4   0  13      278.90      280.67     15.27 o 
   6   0  13       69.33       69.84      7.05 o 
   8   0  13      139.41      150.11     14.35 o 
   0   1  13      339.92      344.42     12.21 o 
   1   1  13      137.14      141.45      6.69 o 
   2   1  13      243.92      254.51      7.63 o 
   3   1  13      190.04      190.78      8.06 o 
   4   1  13       22.04       21.63      2.60 o 
   5   1  13      138.99      147.36      7.89 o 
   6   1  13        7.42        7.93      3.22 o 
   7   1  13        6.33        4.42      2.26 o 
   8   1  13        5.58        4.78      4.06 o 
   1   2  13       66.15       67.15      5.23 o 
   2   2  13        7.94        8.10      2.67 o 
   3   2  13       21.68       19.73      2.70 o 
   4   2  13       18.83       20.55      3.82 o 
   5   2  13       97.71      108.71      8.61 o 
   6   2  13       70.45       69.12      5.75 o 
   7   2  13       28.10       23.90      5.78 o 
   0   3  13       30.25       32.06      5.43 o 
   1   3  13       33.23       29.80      3.39 o 
   2   3  13      106.46      102.21      6.45 o 
   3   3  13       16.16       10.65      3.49 o 
   4   3  13        0.23        4.14      2.36 o 
   5   3  13       58.16       58.03      7.46 o 
   0   0  14      239.51      247.13     20.12 o 
   2   0  14      115.88      114.11      9.17 o 
   4   0  14      138.66      143.52     11.57 o 
   6   0  14       32.37       31.56      4.19 o 
   1   1  14       85.67       87.06      5.88 o 
   2   1  14       88.11       86.99      6.39 o 
   3   1  14      129.27      130.81      7.78 o 
   4   1  14       36.60       32.52      3.33 o 
   5   1  14       81.66       73.79      6.51 o 
   6   1  14       90.69       92.48      6.00 o 
   0   2  14      175.46      169.67     13.17 o 
   1   2  14       98.22      101.07      6.59 o 
   2   2  14       52.84       49.42      4.42 o 
   3   2  14       17.06       13.76      2.40 o 
   4   2  14       18.25       12.84      3.56 o 
   5   2  14       19.72       16.60      3.58 o 
   1   3  14       32.30       33.69      3.37 o 
   2   3  14       22.07       17.15      3.99 o 
   3   3  14       44.53       43.50      4.97 o 
   2   0  15       18.10       17.19      3.84 o 
   4   0  15      138.85      138.87      7.95 o 
   0   1  15       33.03       24.22      5.02 o 
   1   1  15       14.76       12.18      2.78 o 
   2   1  15       40.02       44.46      4.40 o 
   3   1  15        3.42        5.32      2.46 o 
   4   1  15       47.53       43.44      4.68 o 
   5   1  15        0.30        4.43      2.62 o 
   1   2  15        8.99        6.45      2.50 o 
   2   2  15       13.63        9.27      2.44 o 
   3   2  15       86.44       88.26      6.50 o 
   0   0  16       25.56       16.68      5.68 o 
   2   0  16      377.40      374.77     14.42 o 
   1   1  16        2.45        2.14      1.89 o 
   2   1  16       26.20       22.68      3.09 o 
                                                 
